# Supplementary material for: The SpyBLI cell-free pipeline for the rapid quantification of binding kinetics from crude samples
Source: RSC Chem Biol. 2025 Jun 23;6(8):1313–27. doi: 10.1039/d5cb00079c (PMC12247212; doi:10.1039/d5cb00079c)
Supplement: CB-006-D5CB00079C-s001 [file CB-006-D5CB00079C-s001.zip]

Archive with 3 entries (3 files):
- cell_free_expression_genefragment_nb24.gb
- supplementary dataset 1.xlsx
- SpyBLI Supplementary figures and tables.pdf
