# Supplementary material for: The SpyBLI cell-free pipeline for the rapid quantification of binding kinetics from crude samples
Source: RSC Chem Biol. 2025 Jun 23;6(8):1313–27. doi: 10.1039/d5cb00079c (PMC12247212; doi:10.1039/d5cb00079c)
Supplement: CB-006-D5CB00079C-s001 [file CB-006-D5CB00079C-s001.zip › cell_free_expression_genefragment_nb24.gb]

LOCUS       Fr.3._Optimized_Nb24_wt_ 572 bp ds-DNA     linear       02-DEC-2024
DEFINITION  .
COMMENT     This is Nb24 wild type linear construct design to be used for
            E.coli cell-free protein expression.  Check right order at the
            c-TERMINI (LEHHHHHH*?) Optimize coding sequence for E.coli system,
            do checks (see notebook) Any flanking sites required? Is lac0
            required? PelB sequence was removed RBS: AGGAGG is canonical
            Shine-Dalgarno (SD) sequence, AAGGAG is what we have.
FEATURES             Location/Qualifiers
     misc_feature    1..5
                     /label="Flanking site"
                     /ApEinfo_revcolor="#c7b0e3"
                     /ApEinfo_fwdcolor="#c7b0e3"
     misc_feature    6..24
                     /label="T7 promoter"
                     /ApEinfo_revcolor="#84b0dc"
                     /ApEinfo_fwdcolor="#84b0dc"
     misc_feature    6..88
                     /label="Same 5' region of PDEST14 vector"
                     /ApEinfo_revcolor="#b1ff67"
                     /ApEinfo_fwdcolor="#b1ff67"
     misc_feature    25..71
                     /label="47nt spacer from pDEST14"
                     /ApEinfo_revcolor="#d59687"
                     /ApEinfo_fwdcolor="#d59687"
                     /note="from pDEST14, same as SpyCatcher003 and SpySwitch"
     misc_feature    72..77
                     /label="Ribosome binding site"
                     /ApEinfo_revcolor="#85dae9"
                     /ApEinfo_fwdcolor="#85dae9"
     misc_feature    86..88
                     /label="Start"
                     /ApEinfo_revcolor="#75c6a9"
                     /ApEinfo_fwdcolor="#75c6a9"
     CDS             86..559
                     /ApEinfo_revcolor="#84b0dc"
                     /ApEinfo_fwdcolor="#84b0dc"
                     /translation="MQVQLQESGGGSVQAGGSLRLSCAASGYTDSRYCMAWFRQAPGKEREWVARINSGRDITYYADSVKGRFTFSQDNAKNTVYLQMDSLEPEDTATYYCATDIPLRCRDIVAKGGDGFRYWGQGTQVTVSSGGSGGSRGVPHIVMVDAYKRYKHHHHHH*"
     misc_feature    89..472
                     /label="binder of interest (here Nb24)"
                     /ApEinfo_revcolor="#f58a5e"
                     /ApEinfo_fwdcolor="#f58a5e"
     misc_feature    473..490
                     /label="spacer"
                     /ApEinfo_revcolor="#c7b0e3"
                     /ApEinfo_fwdcolor="#c7b0e3"
     misc_feature    491..538
                     /label="SpyTag"
                     /ApEinfo_revcolor="#ff9ccd"
                     /ApEinfo_fwdcolor="#ff9ccd"
     misc_feature    539..556
                     /label="His-tag"
                     /ApEinfo_revcolor="#f8d3a9"
                     /ApEinfo_fwdcolor="#f8d3a9"
     misc_feature    557..562
                     /label="Stop"
                     /ApEinfo_revcolor="#b4abac"
                     /ApEinfo_fwdcolor="#b4abac"
     CDS             560..562
                     /ApEinfo_revcolor="#84b0dc"
                     /ApEinfo_fwdcolor="#84b0dc"
                     /translation="*"
     misc_feature    563..572
                     /label="spacer"
                     /ApEinfo_revcolor="#c7b0e3"
                     /ApEinfo_fwdcolor="#c7b0e3"
ORIGIN
        1 GAAATTAATA CGACTCACTA TAGGgagacc acaacggttt ccctctagaa ataattttgt
       61 ttaactttaa gAAGGAGATA TACATATGCA AGTACAGCTA CAAGAATCAG GAGGGGGCTC
      121 CGTGCAAGCG GGTGGCTCGT TGCGCCTGAG CTGCGCGGCA AGCGGTTATA CTGACTCTCG
      181 TTACTGCATG GCTTGGTTTC GTCAGGCGCC AGGTAAAGAG CGCGAATGGG TTGCGCGTAT
      241 TAATAGCGGC CGCGACATCA CGTACTACGC GGATAGCGTC AAAGGCCGTT TCACCTTTAG
      301 CCAGGACAAC GCCAAGAACA CCGTGTACCT GCAAATGGAT TCCTTGGAGC CGGAAGATAC
      361 CGCAACCTAT TACTGCGCCA CGGACATCCC GCTGCGTTGT AGAGACATCG TGGCTAAGGG
      421 CGGTGATGGC TTCCGCTACT GGGGTCAGGG CACCCAGGTT ACCGTCAGCA GCGGTGGTTC
      481 CGGCGGTTCT CGTGGTGTTC CGCATATTGT GATGGTTGAT GCGTATAAAC GTTATAAGCA
      541 TCACCACCAT CACCACTAAT GACCGGCTGC TA
//
